# Supplementary material for: Antimicrobial Resistance in Physiological and Potentially Pathogenic Bacteria Isolated in Southern Italian Bats
Source: Animals (Basel). 2023 Mar 7;13(6):966. doi: 10.3390/ani13060966 (PMC10044454; doi:10.3390/ani13060966)
Supplement: Supplementary file 1 [file animals-13-00966-s001.zip]

Archive with 1 entries (1 files):
- animals-2236547-supplementary.pdf
